# Supplementary material for: Human capital, social capital, psychological capital, and job performance: Based on fuzzy-set qualitative comparative analysis
Source: Front Psychol. 2022 Aug 10;13:938875. doi: 10.3389/fpsyg.2022.938875 (PMC9405433; doi:10.3389/fpsyg.2022.938875)
Supplement: Supplementary file 1 [file Data_Sheet_1.csv]

human capital	accessed social capital	mobilized social capital	task-oriented psychological capital	guanxi-oriented psychological capital	task performance	contextual performance
5	3.91	3.08	4.78	4.9	5	4
5	4.36	3	4.11	4.5	4.4	4
2	1.64	1.42	3.17	3.15	4	3.2
2.67	2.64	3.42	3.72	3.9	4	4
3.33	3.55	3.55	4.33	4.04	4.2	4
4	4.27	3.92	4.33	4.6	4.2	4
2	3.24	2.92	3.67	4.3	4	4
3.67	3.18	2.92	4.67	4.65	3.6	3.8
3.67	3.18	2.92	4.67	4.75	3.6	3.8
4	3.45	3.5	4.22	4.65	4.8	3.4
4	4.09	3.17	4.67	4.4	4.2	4.2
4	3.82	4	4.83	4.65	4	3.8
4	3.09	4	4.44	4	4	4
3.33	3.55	4.33	4.28	4.65	3	3
2	2.55	3.33	3.39	5.35	3.4	2.8
2.67	4.36	4	4.87	4.19	4	4
3	3.91	2.75	4.67	4.95	3.6	3.6
3.33	2.73	3	4.56	4.5	4.4	4.2
4	3.09	3.33	5.06	4.4	5	4.2
3.33	3	2.33	4.98	4.5	3.6	3.6
4.33	3.73	4.08	3.78	4.5	4	3.4
2.33	3.18	3.08	4.28	4.25	3.2	3
3.33	2.64	2.83	4.17	4.7	3	3.4
4	3.45	2.58	4.39	4.9	4.02	3.8
2.33	3.64	2.92	4.61	4.8	3.8	3
5	3.55	1.42	4.44	4.45	4.2	3.6
4.33	3.27	1.67	4.17	3.85	3.4	3.6
3	3.09	3.5	5.06	4.85	3.8	3.8
3	3.73	3.67	3.78	4.2	3.6	3.8
4	3.36	3.32	3.17	4	4	4
3	3.91	2.89	3	2.99	3.2	3
5	3.64	3.75	4.94	4.45	4	4
3	3.74	2.83	4.94	5.3	5	3.8
3	2.36	2	5.17	5.7	4.8	4.6
4	3.36	2.42	4.22	4.35	4.2	3.8
4	3.27	3.33	5	3.6	4	4
4	4	3.17	3.72	3.65	4.2	3.2
4	3.73	3.42	4.39	3.8	3.6	3.2
3.67	2.82	1.75	5.39	5.2	3.6	4
3	2.8	4.42	4.67	4.76	3.4	3.4
3	2.27	2.33	5.39	5.05	4.2	4
3	4.18	3.58	4.44	4.65	4.8	4.4
3.33	2.64	3.17	3.94	4.6	3.8	4.2
4	3.27	3.08	4.56	5.05	4	3.8
4.33	4	3.92	3.89	4.2	3	3
2	2.82	3.5	4.33	4.8	3.4	3.8
3	3.55	3.83	3.61	3.6	3.2	3.6
2.67	2.09	3	3.94	3.9	3.84	3.2
5	3.64	2.67	4.5	4.6	5	4.6
4.67	4.45	4.42	3.89	4.15	4.6	4.6
4.67	3.45	3.75	4.83	5	4	4
3	4	3.92	4.28	4.1	3.2	3.8
5.33	3.09	3.58	3.67	4.25	4.4	4.2
4	2.91	3	4.06	4.65	5	4.8
4	4.45	3.92	4.17	4.2	3.2	3.6
4	3.09	2.75	4.11	4.1	4.2	3.8
2	3.82	3.75	2.89	4	4	3.6
4.33	3.09	3.58	4.89	4.9	5	5
5	3.27	3.75	5	4.65	4	3.8
4.67	2.09	2.08	4.5	4.45	4.4	4.2
3	3	2.67	4.06	3.8	4.2	3.4
1	2.64	2.33	4.89	4.85	4	3.2
6	2.82	3	4.78	5.35	4.4	4.2
4.33	1.91	1.67	4.44	4.05	3.4	3.4
4	2.55	3.08	4.67	4.5	4.2	4
2.67	4.27	4.08	4.56	4.7	3	3.6
5	2.64	2.75	4.94	5.1	4.8	4.4
5	4.27	4.75	4.28	4.25	3.8	3.8
3.33	3.91	3.33	4.33	4.3	4	3.8
2.67	4.27	3.75	5	4.85	5	2.8
2	2.27	4.42	5.28	4.7	3.6	3.8
3.33	2.73	3	4.33	4.25	4.2	3
3.33	3.09	3.42	3.28	3.75	4	3
3	2.91	3.58	3.67	4.65	3.2	3.8
3.67	3.45	3.92	4.39	4.7	4.6	4.6
4.67	4.55	4.08	4.56	4.8	4.6	3.8
4	3.55	3.67	4.44	4.9	4.4	4.6
4	3.64	3.58	3.94	4.3	4	3.6
4	3.18	3	4.06	4.55	4.4	4
4	4.18	4.25	4.56	4.4	3.8	3.6
4	2.55	2.25	4.33	4.85	3.2	3.2
2	2.45	3.25	5	4.95	4.2	2
4.33	3.18	3.75	4.61	4.3	4.2	4
4	3.73	2.92	5.22	4.75	4	3.8
2	4	4.25	4.11	3.95	4	4
2.67	3.45	4.08	4.89	4.55	4.6	4
3	3.18	2.5	4.28	4.45	3.22	3
4.67	4.73	4.42	3.17	4	3.4	3.4
4	3.09	2.75	4.89	4.4	4	3.6
4.67	3.27	3.17	4.61	4.65	4.2	3.8
5	2.82	2.5	5.02	4.8	4.2	3.4
5	2.91	2.58	5.78	4.9	4.2	3.4
5	2.82	3.5	3.94	5.3	4	4
4	3.91	3.42	4.33	4.3	4.8	3.2
4	2	2.44	3.78	3.4	3.62	2.86
3.67	2.36	2	4.56	4.35	4	3.6
5	2.36	3.75	4.5	4.65	4.2	3.8
3	4	3.33	5.89	4.4	5	5
2	4.09	3.83	4.72	4.75	4.8	3.8
3	2.45	2.46	4.56	5.2	4.6	3.6
2	1.91	2.03	4.27	4.51	3.2	2
4.67	1.91	1.67	5.17	5.05	4.4	3.6
4	2.82	3.75	4.72	4.45	4	3.6
3	3	3.08	3.61	3.8	4	3.8
3	3	3	3.5	3.9	4.2	3.8
5	3.64	3.33	4.78	4.35	3.8	4
4	3.36	3.58	4.61	4.1	4	3.8
4.67	3.36	3.25	4.44	4.25	4.8	4
3.67	4.09	4.25	4.17	4.55	3.8	3.8
4.67	4.2	2	5.28	5	4.8	4.2
5	2.45	3.08	3.72	4.25	4.2	3.8
3.67	3	2.5	4.83	4.35	3.6	3.7
3.33	3.91	3.92	4.28	4.05	4.8	3.8
4	3.45	3.83	4.78	4.7	4.8	4.8
3.33	2.91	3.75	3.94	4.5	4.4	3.8
4	2.73	2.42	4.83	4.85	4	3.8
4	4.18	4	4.09	3.95	4.6	2
3	2.73	2	4.61	3.7	5	5
5	3.91	4.33	4.5	4.35	3.6	4
3	1.91	3.25	3.44	4.15	3.2	2.8
2	3.64	2.25	2.89	2.75	2.6	2.6
5	3.75	3.58	3.78	4.8	4.02	3.8
3	2.91	3.5	3.94	4.6	3.6	4
5	3.91	3.08	4.44	5	5	4
6	2.73	2.92	4.22	4.5	5	4.4
5	3.91	3.17	4.78	4.9	5	4
3.67	3.18	2.67	3.67	4.75	4	3.8
3.33	3.73	3	3.44	3.75	3	3
5	3.36	3.42	4.89	4.1	5	4.4
5.33	4.36	3.83	4.67	4.25	4.4	4
4	3.36	3.25	4.61	5	3.6	3.6
4	3.09	1.08	4.72	4.3	3.4	3.2
3.33	3.91	4.08	4.06	3.95	3.4	3.4
4	4	3.17	4.22	3.65	4	3.4
2.67	3.82	3.17	4.06	4.25	3	3
2.33	3.64	4	4.17	4.9	3.8	3.8
3.67	3.27	3.99	4.72	4.4	4	5
4	3.27	3.58	3.56	4.35	4.2	3
3.33	3	3.33	4.5	4.75	3.8	4.2
2	3.55	3.75	4.83	5.2	4	4.2
4	2.27	2.92	5	5.15	5	3
4	3.27	3.33	4.44	5.3	4.2	4.4
2	2.18	2.67	4.5	5	3.8	4
4.33	1.91	1.83	4.44	5.1	4.4	4.6
3	3.64	2.83	4.17	3.85	3	4
3	3.64	3.83	4.33	3.75	3.4	4
3	3.27	2.42	3.06	3.95	3.6	3.2
3	3.73	3.42	5	4.85	4.2	4.4
5.67	2.82	3.33	4.89	5.5	4.2	4
4	2.91	2.83	2.94	2.85	3	3.8
3	2.27	2.5	3.28	4	5	5
3	2	2.33	3.39	4	3.2	3.6
4	3.73	3.42	4	4.75	4	3.8
3.33	4	3.83	4	4	3.6	3.8
4	3.82	4.75	2.72	4.3	2.6	3.4
3	3.45	3.58	4.44	3.7	4	4
3.33	3.91	3.42	4.72	4.95	4.4	4.6
3.67	3.82	4.17	3.94	3.95	3.8	2.8
4	4.09	4.33	4.17	3.7	4	3.4
4	4.18	4.25	4.33	4.3	3.8	3.8
4	2.18	2.92	4.94	5.2	5	5
3	3.64	3.67	4.56	4	3.6	3.4
4	3.45	3.33	4.06	3.65	3.8	4
4	3.18	3.67	4.83	5.15	4.4	3
3	3.09	3.33	3.83	4.25	3.4	3.4
3	3.27	2.5	4.89	4.65	5	4.6
3	3.64	3.33	5.22	4.95	4.2	4
5	4.38	3.58	4.56	3.9	4	4
4	3.55	3.92	4.67	3.95	4	5
4	3.73	3.42	4.39	3.8	3.6	3.2
3.33	3	3.42	5.06	4.7	4.4	4
3.67	3.18	3.92	4.67	4.55	3.8	3.6
3.67	3.36	3.25	3.39	3.43	3	3
4	3.91	4	3.56	4.45	3.4	3
4	3.45	3.42	3.72	3.7	3.4	3.4
4	3.64	3.83	4.22	3.8	4	3.4
5	1.27	1.58	4.89	4.6	2.2	2.6
4	3	3.33	3.56	3.8	3.8	3.6
5	3	2.08	3.94	4.63	5	4.8
3	2.91	2.08	4.17	4.6	4.2	4
3	2.91	3.58	4.89	4.55	4.2	4.4
3	3.64	3.42	5.22	4.95	4	4.2
4	1.91	2.17	4.11	3.5	5	4.6
3	4.45	4.58	4.5	4.75	2.8	2.8
2	3.41	3.33	5	4.86	4.6	5
4	4.18	4.33	3.72	4.85	5	4
2	2.45	3.25	3.06	3.6	3	3
2	2.18	2.25	3.06	4	4	2.8
4.67	4.45	3.92	3.94	4.05	3.6	3.6
4	3.27	3.67	3.44	3.9	4.2	3.4
2	1.55	1.89	3.72	3.53	3.4	2
4	2.73	2.75	4.33	4.3	4.2	3.8
5.33	3.09	2	5.22	5.05	4.4	4.2
2	2.09	2.17	4.39	4.65	3.42	2
2	1.64	1.67	5	5.1	4.4	3.6
3	3.64	3.42	4.92	4.85	4.4	4.4
2.67	2.09	2.75	5	4.55	4.6	4
5.33	4.27	4	3.78	4.15	4.2	4
2.33	3.55	3.33	3.72	4.35	4	4
4.33	4.14	3.92	3.5	4.08	3.2	3.6
4.67	2.82	2.17	4.83	4.4	4.6	4.2
2	3.45	3	4.22	4.7	4.4	4
2	2	2	3.44	4.58	4	2
3	2.09	2.33	3.83	4	3.8	3
4.67	3.36	4.08	4.5	4.55	4.2	3.4
4	4.09	4.08	4.28	4.7	3.2	4.2
3.67	3.09	2.92	2.94	4.25	5	4.6
4	2.91	3.17	3.61	4.35	3.2	3.6
5	3.64	3.58	3.89	4.35	4	4
3.67	3.45	5.17	4.39	4.15	4.8	4.8
4	3	2.99	4.22	4.2	4.6	4.2
5	3.91	4.25	4	4	4	3.8
5	3.73	3.17	4.94	4.35	5	5
3	3.36	3.58	4.61	4.75	3.4	3.8
3.67	3.36	3.33	3.17	3	3.8	3.6
2.33	3.36	2.53	4.89	4.8	3.6	4
3	3.27	3.58	5.17	4.95	4	3.8
4.67	2	3.5	1.67	4	3	3.8
4	2.73	2.42	4.61	4.95	4.2	4
3	2.91	3.08	3.72	3.5	4	2.4
2	4.27	4.33	4.22	4.95	3	3.6
5	4.45	3.08	6	5.15	4.6	4
3.33	4.36	3.42	5.22	4.9	4.8	4
4	3.64	4.33	5	5	4.6	4.2
5	3.91	5	5.1	5.12	5	5
4.67	5	5	5.22	5.35	4	4.4
4	4.73	5	4.67	5	3.8	3.8
4	4.73	5	4.67	5	3.8	3.8
2	2.91	5.17	5.22	4.78	4.8	5
4	4.45	4.42	4.94	4.95	4	3.8
4	4.73	4.24	5.44	4.4	5	5
6	5.45	5.08	6	5.7	5	5
5.33	6	6	5.95	6	4.8	4.8
5	4.55	4.94	5	5	4	4
6	5.55	5.83	5.48	6	4	4
5.33	6	5.83	5.89	5.65	5	4.8
4	4	4.5	5.56	5.25	4	4.2
4.33	3.27	4.5	5.44	5.35	5	5
5	4.73	3.67	5.72	5.45	4.8	3.8
5	4.82	4.17	4.56	5	4.4	4.8
5	4.91	4.83	5.72	5.6	4	3.6
6	5.45	5.58	5.83	5.65	5	5
5.33	4.64	4.92	5.56	5.9	4.4	4.6
5	4.91	4.83	5.33	5.15	5	4
4.67	5.09	5.04	5.15	5.4	4	4.4
4.67	4.91	3.83	4.67	4.95	4.4	4.2
4	4.09	4.25	4.72	4.65	4.2	4.4
4.12	5.64	5.15	4.61	5.7	3.4	3.6
6	3.91	4.92	5.78	5.4	5	5
3	4.27	4.24	4.61	4.6	4	4
4.33	4.09	4.66	5.33	5.3	3.8	3.6
4	4.91	5.33	5.67	5.6	5	5
3.67	4.09	4.92	4.09	5	3.6	3
3.33	3.55	4.17	4.83	5	4.2	3.8
4	4.64	5.25	5.83	5.9	4.6	4.8
5	3.73	3.5	4.78	4.9	5	5
5	4.36	4.42	4.78	4.55	4.4	4.6
5	3.82	3.67	4.94	4.6	4	4.2
6	5.27	5.33	5.61	5.8	4.8	4.6
6	3.55	3.08	5	5	5	5
5.67	5.55	5.75	5.67	5.8	4.4	4.4
5	4	3.5	5	5	5	5
5	5.27	5.25	4.72	4.88	4	4
4.67	4.55	4.75	4.67	4.7	3.8	3.8
5	4.09	4.42	5	5	4.2	4.6
5	4.91	4.67	4.72	5.35	3.2	4.2
5	4.91	4.58	4.72	4.95	4	4.6
4	4.36	4.58	4.67	4.8	4.2	4
5	5.18	5.33	4.83	4.45	4.4	4
4.33	3.73	2.92	5.06	5.35	5	4.8
3.33	3.64	4.42	4.91	5.1	3.8	4
4	3.27	3.83	5.56	5.5	4.2	4.4
3.67	4.09	4.42	4.61	4.65	3.6	3.4
6	5.27	5.17	5.5	4.4	5	5
3.33	4.64	4.5	5.39	4.85	4.4	4.2
3	3.18	2.83	5.56	5.45	4.6	4.8
5	3.73	3.92	4.83	4.8	4.8	4.4
3.33	3.73	4.58	4.83	4.95	5	5
4.67	5	5.17	5	5.05	4.2	4.6
5	5.27	5.58	5.78	5.6	4.8	5
4.67	4	4.33	4.32	5.3	5	5
4.67	4.36	4.08	4.67	4.55	4.2	4
5.33	5.27	4.67	5.11	5.2	4.4	4.6
5	4.55	5	5.11	4.95	4.8	4.6
2.33	4.55	4.17	4.89	4.9	3.2	4
5	5.27	5.17	5.94	5.8	4.8	4.8
4	4.27	4.08	5	4.75	4	4
5	4.73	4.08	4.56	4.85	4.2	4
5	4.55	4.83	5.11	5.45	4	4
5.67	5.18	4.75	5.94	5.75	5	5
3.33	3.82	3.33	5.11	5.2	4.2	4
5	5	5	5	4.85	4.8	5
5	4.73	4.58	5	4.65	4	4
5	5	5	5	5	4	4
5	5.09	5.42	6	6	4.6	4.6
6	4.73	4.25	5.33	5.15	4.6	4.6
4	3.91	4.17	5.06	4.85	4.6	4.2
6	3.55	3.5	5	4.75	4.4	4
4	3.55	3.83	5.72	5.15	4	4
4.33	4.27	3.67	4.78	4.9	4.4	3.6
3	3.55	4.58	5	5.05	3.4	3.4
4	4.27	4.42	5	5.15	4	4.2
5	3.73	4	4.61	4.9	4.2	4.6
4.67	4.18	3.75	5.11	4.9	4.2	4
5	5	5	5.67	4.65	4	3.4
5	5	3.33	5	4.8	4.2	4.2
6	5.55	5.58	5.39	4.23	5	5
4.67	4.73	4.85	4.5	4.9	3.6	4
4	5.14	5.17	5.3	4.75	3.4	3.4
4	3.82	4.67	4.72	4.92	4.2	4
4	4.33	4.42	5.5	5	4	4.4
3.67	4.54	4.25	4.87	4.45	3.8	4.2
2	5.27	5.92	5.83	6	4.6	5
5	4.45	4.58	5.44	5.3	4.8	5
6	5.09	5.5	5.5	6	5	4.6
3.33	4.45	4.67	4.22	4.6	4.6	4.8
4	3.18	4.25	5.44	5.45	5	5
3.67	4.82	4.42	4.56	4.8	4.6	5
4	3.82	4.67	4.72	4.95	4.2	4
4.67	4.45	4.42	4.56	4.3	4.2	4.2
5.67	4	3.5	5.44	4.45	4.6	4.8
4	3.82	4.67	4.67	4.95	4.2	4
4.33	5.73	5.92	6	6	5	5
5	4.64	4.08	4.94	4	4	3.8
4	3.64	4	5.28	5.1	5	5
6	4.27	4.83	5.11	5.35	4	3.8
3	4.27	3.58	4.94	4.95	4	3.8
4	5.09	5.25	5.25	5.5	3.6	4.2
4	4.18	5.08	5.28	5.5	3.4	3.8
5	4.45	4.42	4.44	4.4	4	4.2
5.33	4.82	4.92	5.5	5.55	3.6	4.6
4.33	4.09	5	4.83	4.7	3.4	3.4
6	5.18	5.42	5.86	6	5	4.8
3.33	4.36	5	4.39	4.45	3.8	3.8
5	5.73	5.75	6	5.6	5	5
2	4.82	4.83	5.39	5.4	4	3.6
5	3.91	3.33	5.39	5.1	3.4	3.8
4	4.82	4.75	6	5	5	5
4	4.91	4.25	4.44	5	4.4	4
4	4.36	4.42	4.56	4.7	4.2	4.2
4.33	4.45	4.75	4.83	4.75	3.6	4.6
5	4.55	4.67	4.94	4.8	4.8	5
5	4.73	4.42	4.67	4.45	4.4	4.6
2.67	5.82	5.5	5.44	5.75	4	5
4	4.09	5	5	4.95	4	4
6	6	5.5	5.89	6	5	5
6	5.91	5.92	5.44	5.4	5	5
5.33	4.45	4.25	5.28	4.95	4.4	4.6
5	4.91	5	5.11	5.25	4.6	4.4
4.67	4.18	4.33	5	4.7	4.6	4.8
4.67	3.82	4.75	5.83	5.95	4.6	5
4	4.55	4.5	4.67	4.78	4.4	4
4	4.82	5.75	4.89	5.25	4.8	4.2
5	3.82	4.75	5.78	5.75	4.8	5
2	3.55	4.08	5.06	5.05	4.6	4.4
5	3.91	3.58	5.44	5.35	5	4.8
6	5.64	5.33	5.89	5.95	4.8	5
3.67	4.55	4.5	5.11	5.7	4	4.2
6	3	3.25	6	5	5	4.8
4	4.09	4	5.89	6	5	5
3.67	3.36	3.75	5.11	5.65	4.4	3.8
6	5.45	5.75	5.33	5.55	5	4.6
6	4.73	5.39	5.44	5.55	5	5
3	2.27	4.75	5	4.85	3.6	4.4
5	4.55	4.42	5.28	5.45	4.8	5
6	4	4	5	5	5	5
5	4.73	4.42	5.67	5.3	4	4
5.33	5.27	5.25	5.61	5.6	4.4	4.8
5.33	4.45	4.42	5.11	4.2	4.2	4.8
6	4.82	4.58	5.11	5	4	4.6
5	4.64	2.83	5.72	5.45	4.8	5
6	4.91	4.5	5.06	4.75	4	3.8
5	4.09	4.25	4.89	4.45	4.6	4.2
5	5.36	5.5	5.11	4.8	4.2	4.2
3	5.82	5.58	3.78	5	3	3.6
5	4.64	4.25	4.56	4.6	4.2	4.8
5	4.73	4.42	5	4.55	4	4
5	4.91	4.92	4.67	5	4.4	4.6
4	4.64	4.92	5.11	5.65	5	5
6	5.91	5.58	6	6	5	5
6	4.91	5.08	5.5	5.4	4	5
4	4.36	3.83	5.22	5.2	5	4.4
5	4.55	3.25	5.06	4.65	4.8	4.2
4.33	4.18	4.58	5.28	4.7	4.6	4.2
5.33	4.27	4.17	5.06	5.02	4.6	4.4
5	3.91	3.92	5.06	4.85	5	4.2
5	4.45	4.67	4.94	4.95	4.6	4.4
4.67	4.18	4.33	5	4.85	4.6	4.8
3	3.18	3.25	5.72	5.4	4.8	5
3.67	4.55	4.08	5.89	5.75	4.8	5
5	4.64	4.83	5.39	5.45	5	5
5.67	3.61	3.33	6	6	5	5
3.67	3.27	4.33	5.17	4.95	4.6	4.6
3	5.64	4.5	5.83	5.8	5	4.8
6	4.91	4.92	5.72	5.8	4.8	5
5	4.18	4.08	5.33	4.55	4.6	4
6	5.09	4.75	5.5	5.3	4.6	5
6	5.45	4.83	5.72	5.7	5	5
3.67	3.82	3.42	5.44	5.1	5	5
5	4.73	4.92	5.39	5.5	4.2	5
4.33	5	4	4.56	4.5	5	5
5	4.73	4.5	5.22	4.5	3	3.4
4.67	4.91	4.83	4.28	4.8	4.4	4.6
4	4.73	4.08	5.56	5.4	5	5
4.67	4.73	4.25	4.22	5	4.8	4.6
4.33	4.82	3.17	4.61	5.85	5	5
6	5.73	5.67	6	6	5	5
3.33	5	4.57	4.94	4.6	4.8	4.8
5	4.45	4.25	4.94	4.8	4	4.6
2.67	4.09	4.75	5.11	4.75	4	4.2
4	3.27	4.75	4.78	4.65	4.6	4
6	5.55	6	6	6	5	5
3	3.82	4.92	5.1	5.25	3	3
4	6	6	5.33	5.35	5	4.6
6	6	6	6	6	5	5
5	4.09	5.25	4.06	4.25	3.6	3.8
5	4.09	5.25	4.06	4.25	3.6	3.8
5.33	4.73	5.33	5.39	5.6	5	5
3.67	4.73	4.58	4.56	4.9	4.2	4.8
3	4.73	5	5.28	5.15	4.2	4.4
2	5.36	4.67	5.56	5.25	4	3.6
5.33	5.09	5.42	5.39	5.05	4.2	3.6
5	5	5	5.56	5.2	4	4
4.33	4.27	4.42	5.22	5.05	4.4	5
5	3.82	4.21	5	4.85	5	4.2
5	4.36	4.33	4.78	5	4.8	5
2.67	2.86	4.92	4.75	4.85	4.82	5
2.67	3.73	4	4.94	4.95	4	4.6
6	4.73	3.83	5.33	4.99	5	4
5	5.55	5.75	5.39	5.3	3.6	4.6
5	4.91	5.42	5.5	5.35	4.6	4.6
4	3	3.08	5.28	5.6	4.2	4.4
5	4.64	4.92	4.89	5.25	3.6	4
4.67	4	4.5	5	4.7	4.6	4.8
2.67	3.73	3.5	5	5.8	5	5
3	3.55	4.25	5.22	5.65	4.4	5
2	5.45	4.67	5.89	5.9	4.4	5
3.33	4.55	5.17	5.26	4.75	5	5
4.67	4.55	4.25	6	5.8	4.2	4.8
5	4	4.17	4.83	4.85	4.8	5
2	4.64	4.08	5	4.8	3.2	3.4
5	3.91	4	4.94	5	5	5
5	4.18	4	5.17	4.5	4.6	4.6
4.67	4.09	4.33	5.17	4.6	4.2	4.8
5	4.55	4.08	5	5	4	4
6	4.64	4.5	5.28	5.25	5	5
6	3	3.25	6	5.05	5	4.8
5.33	5.36	4.83	5.72	5.85	5	5
5	4	4.42	5.22	5.4	5	5
3.33	4.09	4.58	4.72	4.85	3.8	4
5	2.45	3.44	5.44	5.7	4.6	4.4
5	4.45	3.67	4.89	4.95	5	5
2.67	3	4.25	5.83	5.4	4.8	4.6
3	4.45	4.67	5.06	5.3	3.2	4.2
6	4	4	5	5	5	5
4	4.18	3.33	5.06	5.2	5	5
4.67	4.55	4.75	4.39	4.65	5	5
3.67	3.73	4.17	4.89	5.3	4.8	4.4
5	4.45	4.33	5	5.1	3.6	4.6
